# Supplementary material for: The microbiome profiling of fungivorous black tinder fungus beetle Bolitophagus reticulatus reveals the insight into bacterial communities associated with larvae and adults
Source: PeerJ. 2019 May 7;7:e6852. doi: 10.7717/peerj.6852 (PMC6510215; doi:10.7717/peerj.6852)
Supplement: Data S1 — The first level represents the kingdom, the second level represents all phyla present in a particular sample; subsequent next levels represent the class, order, family and genus. [file peerj-07-6852-s003.zip]

Archive with 13 entries (12 files):
- Supplemental_Data_S1/
- Supplemental_Data_S1/Im-Betula-1.html
- Supplemental_Data_S1/Im-Betula-2.html
- Supplemental_Data_S1/Im-Betula-3.html
- Supplemental_Data_S1/Im-Fagus-1.html
- Supplemental_Data_S1/Im-Fagus-2.html
- Supplemental_Data_S1/Im-Fagus-3.html
- Supplemental_Data_S1/L-Betula-1.html
- Supplemental_Data_S1/L-Betula-2.html
- Supplemental_Data_S1/L-Betula-3.html
- Supplemental_Data_S1/L-Fagus-1.html
- Supplemental_Data_S1/L-Fagus-2.html
- Supplemental_Data_S1/L-Fagus-3.html
